# Supplementary material for: Helicobacter pylori PldA modulates TNFR1-mediated p38 signaling pathways to regulate macrophage responses for its survival
Source: Gut Microbes. 2024 Oct 6;16(1):2409924. doi: 10.1080/19490976.2024.2409924 (PMC11457642; doi:10.1080/19490976.2024.2409924)
Supplement: Supplemental Material [file KGMI_A_2409924_SM9224.zip]

Archive with 21 entries (20 files):
- High Res. Figures/High Res. Figures/
- High Res. Figures/High Res. Figures/._Figure S1.tiff
- High Res. Figures/High Res. Figures/._Figure S10.tiff
- High Res. Figures/High Res. Figures/._Figure S2.tiff
- High Res. Figures/High Res. Figures/._Figure S3.tiff
- High Res. Figures/High Res. Figures/._Figure S4.tiff
- High Res. Figures/High Res. Figures/._Figure S5.tiff
- High Res. Figures/High Res. Figures/._Figure S6.tiff
- High Res. Figures/High Res. Figures/._Figure S7.tiff
- High Res. Figures/High Res. Figures/._Figure S8.tiff
- High Res. Figures/High Res. Figures/._Figure S9.tiff
- High Res. Figures/High Res. Figures/Figure S1.tiff
- High Res. Figures/High Res. Figures/Figure S10.tiff
- High Res. Figures/High Res. Figures/Figure S2.tiff
- High Res. Figures/High Res. Figures/Figure S3.tiff
- High Res. Figures/High Res. Figures/Figure S4.tiff
- High Res. Figures/High Res. Figures/Figure S5.tiff
- High Res. Figures/High Res. Figures/Figure S6.tiff
- High Res. Figures/High Res. Figures/Figure S7.tiff
- High Res. Figures/High Res. Figures/Figure S8.tiff
- High Res. Figures/High Res. Figures/Figure S9.tiff
